# Supplementary material for: A Novel Squalenoylated Temozolomide Nanoparticle with Long Circulating Properties Reverses Drug Resistance in Glioblastoma
Source: Int J Mol Sci. 2025 May 15;26(10):4723. doi: 10.3390/ijms26104723 (PMC12112262; doi:10.3390/ijms26104723)
Supplement: Supplementary file 1 [file ijms-26-04723-s001.zip]

Archive with 1 entries (1 files):
- ijms-3592002-supplementary.pdf
